# Supplementary material for: Systematic analysis of drug-associated myocarditis reported in the World Health Organization pharmacovigilance database
Source: Nat Commun. 2022 Jan 10;13:25. doi: 10.1038/s41467-021-27631-8 (PMC8748719; doi:10.1038/s41467-021-27631-8)
Supplement: Supplementary file 4 — Supplementary Dataset 1 [file 41467_2021_27631_MOESM4_ESM.xlsx]

## Sheet: Sheet1
Supplementary data 1. Cases description, by drug substance and relevant subgroups analysis.
Substance	WHO ATC code	N substance	N observed	IC (IC025) vs. full database	N country	IC (IC025) vs. full database excluding reports with drugs already flagged for myocarditis *	Previously reported*
								IC (IC0005) vs. full database by subgroups of age (years)
								0-17	18-44	45-64	65-74	>75
Antipsychotic
Amisulpride	N05AL05	5917	14	2.6 (1.7)	4	NA	No	2.2 (-2.8)	1.9 (0.2)	NA	NA	NA
Chlorpromazine	N05AA01	11224	12	1.6 (0.7)	4	NA	Yes	NA	0.3 (-2.5)	2.5 (0.2)	1.9 (-3.1)	NA
Clozapine	N05AH02	145208	3035	6.0 (5.9)	32	NA	Yes	5.9 (5.2)	5.1 (5.0)	5.8 (5.6)	5.2 (4.6)	4.6 (3.5)
Fluphenazine	N05AB02	4363	6	1.8 (0.4)	5	1.9 (-0.2)	No	1.5 (-6.1)	1.1 (-2.2)	2.4 (-0.8)	NA	NA
Haloperidol	N05AD01	30583	26	1.3 (0.7)	6	1.1 (-0.2)	No	NA	0.7 (-0.7)	2.2 (0.3)	1.5 (-3.5)	NA
Olanzapine	N05AH03	62298	60	1.5 (1.2)	13	1.4 (0.7)	No	2.2 (-0.6)	1.0 (0.1)	1.5 (-0.04)	0.4 (-7.3)	2.0 (-1.8)
Quetiapine	N05AH04	76947	67	1.4 (1.0)	12	NA	Yes	0.2 (-7.4)	1.3 (0.6)	0.8 (-0.8)	0.1 (-7.5)	NA
Zuclopenthixol	N05AF05	3803	7	2.1 (0.9)	3	2.03 (-0.02)	No	1.5 (-6.1)	0.8 (-3.0)	2.3 (-1.6)	NA	NA
Immunotherapy
Aldesleukin	L03AC01	1575	16	4.0 (3.2)	2	NA	Yes	NA	2.6 (-0.6)	3.4 (1.2)	NA	NA
Atezolizumab	L01XC32	4762	33	4.0 (3.5)	9	NA	Yes	NA	NA	3.8 (2.0)	3.7 (1.8)	3.3 (0.5)
Avelumab	L01XC31	696	8	3.5 (2.4)	3	NA	Yes	NA	1.5 (-6.1)	NA	2.7 (-1.1)	2.3 (-2.7)
Cemiplimab	L01XC33	269	3	2.6 (0.5)	1	NA	Yes	NA	NA	NA	NA	NA
Durvalumab	L01XC28	2611	16	3.6 (2.8)	7	NA	Yes	NA	NA	1.9 (-3.1)	2.8 (-0.4)	3.6 (1.1)
Ipilimumab	L01XC11	18436	112	4.1 (3.8)	16	NA	Yes	NA	2.5 (0.6)	3.2 (1.9)	5.1 (4.2)	4.4 (2.9)
Nivolumab	L01XC17	40718	300	4.5 (4.3)	22	NA	Yes	NA	2.9 (1.4)	4.1 (3.4)	5.5 (4.9)	5.7 (4.9)
Pembrolizumab	L01XC18	21495	149	4.3 (4.1)	25	NA	Yes	NA	2.4 (-0.1)	4.0 (3.0)	5.1 (4.3)	4.9 (3.8)
Cytotoxic
Cyclophosphamide	L01AA01	93027	81	1.4 (1.1)	14	NA	Yes	1.6 (-0.9)	1.1 (0.2)	1.1 (-0.04)	1.5 (-0.8)	0.6 (-7.0)
Busulfan	L01AB01	5189	6	1.6 (0.2)	3	NA	Yes	NA	1.8 (-1.4)	NA	1.5 (-6.1)	NA
Cytarabine	L01BC01	29757	25	1.3 (0.7)	4	2.1 (1.1)	No	0.7 (-3.2)	-0.1 (-2.8)	2.0 (0.3)	2.1 (-1.2)	NA
Fluorouracil	L01BC02	73856	56	1.2 (0.8)	10	2.7 (2.3)	No	2.1 (-2.8)	0.9 (-0.8)	1.7 (0.7)	-1.3 (-8.9)	2.4 (-0.06)
Doxorubicin	L01DB01	74121	44	0.9 (0.4)	16	NA	Yes	0.7 (-4.3)	-0.2 (-2.0)	0.8 (-0.6)	1.3 (-1.5)	1.5 (-3.5)
Daunorubicin	L01DB02	7421	12	2.1 (1.2)	4	3.0 (1.9)	No	0.5 (-7.1)	1.7 (-1.1)	2.3 (-0.9)	1.3 (-6.4)	NA
Epirubicin	L01DB03	18370	12	1.0 (0.0)	3	NA	No	NA	0.9 (-1.6)	0.1 (-3.8)	NA	NA
Idarubicin	L01DB06	4004	22	3.6 (3.0)	4	NA	Yes	2.1 (-2.9)	2.8 (0.9)	2.6 (-0.2)	2.0 (-2.9)	NA
Vaccine
Anthrax v.	J07AC01	9588	163	5.5 (5.3)	1	2.9 (1.9)	No	NA	4.4 (4.0)	1.6 (-3.3)	NA	NA
Meningococcal v.	J07AH10	99170	54	0.7 (0.3)	12	1.6 (1.1)	No	0.2 (-1.0)	1.4 (0.3)	0.6 (-7.0)	NA	NA
Diphtheria; Pertussis; Tet v.	J07AJ52	204958	108	0.7 (0.4)	11	NA	Yes	0.4 (-0.3)	1.1 (0.1)	1.0 (-1.5)	NA	1.3 (-6.3)
Diphtheria; Tetanus v.	J07AM	46377	24	0.7 (0.0)	9	NA	Yes	0.0 (-2.8)	0.6 (-0.8)	0.6 (-2.7)	NA	NA
Typhoid v.	J07AP	14052	74	3.9 (3.5)	4	2.1 (0.8)	No	NA	3.3 (2.7)	0.3 (-7.4)	NA	NA
Tick-borne encephalitis v.	J07BA01	10449	13	1.8 (0.9)	3	2.9 (2.0)	No	0.9 (-4.0)	1.8 (-0.2)	1.3 (-3.7)	NA	NA
Japanese encephalitis v.	J07BA02	4147	17	3.2 (2.5)	3	3.0 (1.7)	No	2.6 (-0.2)	2.4 (0.4)	1.3 (-6.3)	NA	NA
Influenza v.	J07BB02	231102	181	1.3 (1.0)	21	2.4 (2.2)	No	0.6 (-0.7)	0.9 (0.4)	0.6 (-0.4)	2.0 (1.0)	2.4 (0.9)
Hepatitis b v.	J07BC01	100233	71	1.1 (0.8)	11	2.4 (1.9)	No	1.4 (0.4)	-0.01 (-1.1)	0.8 (-1.7)	1.2 (-6.4)	NA
Hepatitis a v.	J07BC02	42781	30	1.1 (0.5)	6	1.4 (0.4)	No	0.6 (-1.1)	0.9 (-0.7)	0.8 (-4.2)	NA	NA
Hepatitis a ;Hepatitis b v.	J07BC20	10195	13	1.8 (0.9)	5	3.2 (2.3)	No	0.9 (-6.7)	1.2 (-0.6)	NA	NA	NA
Smallpox vaccine	J07BX01	6767	383	7.2 (7.0)	4	NA	Yes	NA	6.1 (5.9)	2.9 (0.1)	NA	NA
Diphtheria; Polio; Tet v.	J07CA01	6729	18	2.8 (2.0)	8	NA	Yes	2.2 (-0.3)	2.7 (1.0)	0.9 (-6.7)	NA	NA
Salicylate
Aminosalicylic acid	A07EC	2501	5	2.1 (0.5)	3	2.8 (1.3)	No	NA	1.4 (-1.8)	1.1 (-6.5)	NA	NA
Sulfasalazine	A07EC01	24139	20	1.3 (0.6)	8	NA	Yes	NA	1.4 (-0.02)	-0.3 (-5.3)	1.1 (-3.9)	NA
Mesalazine	A07EC02	17129	311	5.7 (5.5)	26	NA	Yes	5.2 (4.2)	5.4 (5.0)	5.0 (4.2)	3.3 (1.0)	2.1 (-2.9)
Balsalazide	A07EC04	482	12	4.3 (3.3)	4	4.1 (3.0)	No	NA	4.1 (2.3)	1.5 (-6.1)	1.6 (-6.1)	NA
Miscellaneous
Stanozolol	A14AA02	442	3	2.4 (0.4)	2	2.7 (0.6)	No	NA	2.5 (-1.4)	NA	NA	NA
Norepinephrine	C01CA03	1863	4	2.0 (0.3)	2	2.7 (0.9)	No	NA	1.7 (-3.3)	NA	NA	2.2 (-2.8)
Dobutamine	C01CA07	2495	5	2.1 (0.5)	3	2.5 (0.8)	No	NA	NA	1.2 (-6.4)	NA	NA
Milrinone	C01CE02	978	5	2.7 (1.2)	2	2.9 (1.2)	No	NA	NA	NA	NA	NA
Acitretin	D05BB02	3679	5	1.7 (0.2)	5	2.6 (1.1)	No	NA	1.8 (-2.1)	0.8 (-6.8)	NA	NA
Liothyronine	H03AA02	2484	5	2.1 (0.5)	3	2.8 (1.3)	No	NA	2.5 (-0.8)	NA	NA	NA
Minocycline	J01AA08	13162	25	2.4 (1.8)	7	NA	Yes	2.6 (0.1)	1.2 (-0.5)	2.3 (-0.5)	2.0 (-3.0)	1.4 (-6.2)
Garenoxacin	J01MA19	969	3	2.1 (0.1)	1	2.0 (-0.6)	No	NA	0.1 (-6.6)	1.4 (-6.2)	1.5 (-6.1)	NA
Daptomycin	J01XX09	6462	8	1.7 (0.5)	2	4.2 (3.5)	No	NA	0.6 (-7.1)	4.4 (3.1)	1.1 (-6.5)	NA
Rituximab	L01XC02	77766	43	0.8 (0.3)	17	2.1 (1.6)	No	0.6 (-7.0)	0.4 (-1.4)	1.1 (-0.3)	0.8 (-1.9)	1.3 (-2.5)
Trastuzumab	L01XC03	31989	27	1.3 (0.7)	12	1.8 (0.9)	No	NA	1.3 (-0.6)	0.9 (-1.4)	NA	1.9 (-3.1)
Arsenic trioxide	L01XX27	1857	4	2.0 (0.3)	3	2.7 (0.9)	No	2.2 (-2.8)	NA	NA	NA	NA
Vemurafenib	L01XE15	8971	8	1.3 (0.1)	3	1.4 (-0.6)	No	NA	1.9 (-1.3)	1.6 (-2.2)	1.1 (-6.6)	NA
Cobimetinib	L01XE38	1988	10	3.2 (2.2)	3	NA	Yes	NA	NA	3.5 (1.2)	2.6 (-1.2)	NA
Tretinoin	L01XX14	6044	20	3.1 (2.4)	6	3.3 (2.4)	No	2.8 (-0.4)	2.6 (1.0)	NA	1.3 (-6.3)	NA
Valproic acid	N03AG01	74186	45	0.9 (0.4)	7	NA	Yes	-1.4 (-9.0)	0.1 (-1.1)	2.2 (1.0)	1.0 (-4.0)	NA
Benzatropine	N04AC01	2666	7	2.5 (1.2)	2	NA	No	NA	1.6 (-1.6)	1.8 (-3.2)	NA	NA
Cabergoline	N04BC06	2918	5	1.9 (0.4)	2	2.7 (1.2)	No	NA	0.9 (-4.0)	1.1 (-6.5)	1.4 (-6.2)	NA
Lithium	N05AN01	25378	21	1.3 (0.6)	10	1.8 (0.8)	No	1.1 (-6.6)	0.7 (-1.2)	1.2 (-1.3)	1.3 (-3.7)	NA
Mefloquine	P01BC02	11290	9	1.2 (0.1)	6	2.4 (1.3)	No	NA	-0.7 (-4.6)	1.1 (-3.9)	NA	NA
Clenbuterol	R03CC63	299	3	2.6 (0.5)	2	2.7 (0.7)	No	NA	2.6 (-1.3)	NA	NA	NA
*Previous reports of association of drugs with myocarditis were looked for in the US Food and Drugs Administration labels as of January, 2020 (https://labels.fda.gov/).
Abbreviations: IC: information component, IC025 : lower bound of 95% credibility interval of the information component (significant when >0, in bold), IC0005 : lower bound of 99.9% credibility interval of the information component (significant when >0, in bold), NA: No myocarditis case in this category; Nobserved: number of myocarditis reports, Ndrug: number of all reports related to the incrimin…
