# Supplementary material for: Systematic analysis of drug-associated myocarditis reported in the World Health Organization pharmacovigilance database
Source: Nat Commun. 2022 Jan 10;13:25. doi: 10.1038/s41467-021-27631-8 (PMC8748719; doi:10.1038/s41467-021-27631-8)
Supplement: Supplementary file 5 — Supplementary Dataset 2 [file 41467_2021_27631_MOESM5_ESM.xlsx]

## Sheet: Sheet1
Supplementary data 2. Cases description, by drug substance
Substance	WHO ATC code	N substance	N observed	IC (IC025)	N country	Single suspected drug	N. fatalities	Women patients	Age in years	Delay in days	Previously reported*	First year with IC025 > 0
Antipsychotic
Amisulpride	N05AL05	5917	14	2.6 (1.7)	4	0/14 (0.0%)	2/14 (14.3%)	7/14 (50.0%)	39 [25;41] 13	40 [7;74] 4	No	2015
Chlorpromazine	N05AA01	11224	12	1.6 (0.7)	4	1/12 (8.3%)	5/12 (41.7%)	4/12 (33.3%)	48 [32;53] 11	40 [13;69] 6	Yes	1995
Clozapine	N05AH02	145208	3035	6.0 (5.9)	32	2843/3035 (93.7%)	153/3035 (5.0%)	698/2897 (24.1%)	36 [26;47] 2621	17 [12;24] 1197	Yes	1993
Fluphenazine	N05AB02	4363	6	1.8 (0.4)	5	1/6 (16.7%)	5/6 (83.3%)	2/6 (33.3%)	33 [26;36] 6	52 [29;76] 2	No	2012
Haloperidol	N05AD01	30583	26	1.3 (0.7)	6	2/26 (7.7%)	5/26 (19.2%)	11/24 (45.8%)	41 [28;49] 24	20 [12;31] 7	No	1995
Olanzapine	N05AH03	62298	60	1.5 (1.2)	13	11/60 (18.3%)	12/60 (20.0%)	21/58 (36.2%)	39 [29;48] 51	72 [12;296] 7	No	2013
Quetiapine	N05AH04	76947	67	1.4 (1.0)	12	19/67 (28.4%)	16/67 (23.9%)	24/60 (40.0%)	32.5 [23;41] 56	27 [8;110] 9	Yes	2002
Zuclopenthixol	N05AF05	3803	7	2.1 (0.9)	3	1/7 (14.3%)	2/7 (28.6%)	4/7 (57.1%)	34 [31;45] 5	625 [313;936] 2	No	2018
Immunotherapy
Aldesleukin	L03AC01	1575	16	4.0 (3.2)	2	14/16 (87.5%)	5/16 (31.3%)	2/13 (15.4%)	54 [44;60] 11	na	Yes	2000
Atezolizumab	L01XC32	4762	33	4.0 (3.5)	9	21/33 (63.6%)	4/33 (12.1%)	14/31 (45.2%)	66.5 [60;74] 24	33 [13;78] 10	Yes	2018
Avelumab	L01XC31	696	8	3.5 (2.4)	3	2/8 (25.0%)	2/8 (25.0%)	1/8 (12.5%)	68 [55;71] 8	52 [52;52] 1	Yes	2018
Cemiplimab	L01XC33	269	3	2.6 (0.5)	1	3/3 (100.0%)	0/3 (0.0%)	na	na	na	Yes	2019
Durvalumab	L01XC28	2611	16	3.6 (2.8)	7	11/16 (68.8%)	5/16 (31.3%)	2/14 (14.3%)	73.5 [68;76] 10	27 [20;30] 6	Yes	2018
Ipilimumab	L01XC11	18436	112	4.1 (3.8)	16	12/112 (10.7%)	50/112 (44.6%)	39/98 (39.8%)	69 [60;73] 73	38 [21;54] 16	Yes	2015
Nivolumab	L01XC17	40718	300	4.5 (4.3)	22	186/300 (62.0%)	107/300 (35.7%)	100/277 (36.1%)	69 [61;75] 198	34 [21;80] 71	Yes	2016
Pembrolizumab	L01XC18	21495	149	4.3 (4.1)	25	129/149 (86.6%)	48/149 (32.2%)	45/140 (32.1%)	70 [63;74] 103	36 [18;105] 49	Yes	2016
Cytotoxic
Cyclophosphamide	L01AA01	93027	81	1.4 (1.1)	14	27/81 (33.3%)	32/81 (39.5%)	46/67 (68.7%)	43.5 [32;57] 66	8 [5;22] 31	Yes	1999
Busulfan	L01AB01	5189	6	1.6 (0.2)	3	0/6 (0.0%)	5/6 (83.3%)	4/6 (66.7%)	42.5 [38;49] 4	12 [9;13] 4	Yes	2018
Cytarabine	L01BC01	29757	25	1.3 (0.7)	4	3/25 (12.0%)	8/25 (32.0%)	8/23 (34.8%)	47 [42;59] 20	15 [11;26] 10	No	2015
Fluorouracil	L01BC02	73856	56	1.2 (0.8)	10	26/56 (46.4%)	3/56 (5.4%)	15/46 (32.6%)	51 [43;58] 48	2 [2;15] 18	No	2009
Doxorubicin	L01DB01	74121	44	0.9 (0.4)	16	14/44 (31.8%)	15/44 (34.1%)	26/38 (68.4%)	54 [40;60] 34	42 [11;120] 14	Yes	1985
Daunorubicin	L01DB02	7421	12	2.1 (1.2)	4	2/12 (16.7%)	1/12 (8.3%)	3/12 (25.0%)	40 [28;52] 11	6 [5;27] 5	No	2014
Epirubicin	L01DB03	18370	12	1.0 (0.0)	3	1/12 (8.3%)	1/12 (8.3%)	4/4 (100.0%)	42.5 [39;48] 10	61 [61;61] 1	No	2010
Idarubicin	L01DB06	4004	22	3.6 (3.0)	4	3/22 (13.6%)	1/22 (4.5%)	8/19 (42.1%)	34.5 [24;47] 16	16 [12;23] 7	Yes	2010
Vaccine
Anthrax vaccine	J07AC01	9588	163	5.5 (5.3)	1	7/163 (4.3%)	3/163 (1.8%)	2/163 (1.2%)	23 [21;28] 155	11 [9;12] 149	No	2010
Meningococcal vaccine	J07AH10	99170	54	0.7 (0.3)	12	15/54 (27.8%)	6/54 (11.1%)	8/53 (15.1%)	18 [16;20] 48	5 [1;22] 26	No	2012
Diphtheria vaccine;Pertussis vaccine;	J07AJ52	204958	108	0.7 (0.4)	11	40/108 (37.0%)	32/108 (29.6%)	27/107 (25.2%)	15 [0;21] 94	4 [2;10] 61	Yes	2014
Tetanus vaccine
Diphtheria vaccine;Tetanus vaccine	J07AM	46377	24	0.7 (0.0)	9	14/24 (58.3%)	2/24 (8.3%)	2/24 (8.3%)	30.5 [19;39] 24	3 [1;6] 20	Yes	2014
Typhoid vaccine	J07AP	14052	74	3.9 (3.5)	4	1/74 (1.4%)	2/74 (2.7%)	2/74 (2.7%)	22 [21;25] 70	11 [8;12] 67	No	2010
Tick-borne encephalitis vaccine	J07BA01	10449	13	1.8 (0.9)	3	11/13 (84.6%)	0/13 (0.0%)	3/13 (23.1%)	28 [21;43] 13	5 [3;21] 8	No	2011
Japanese encephalitis vaccine	J07BA02	4147	17	3.2 (2.5)	3	1/17 (5.9%)	1/17 (5.9%)	5/17 (29.4%)	20 [14;22] 15	10 [9;12] 13	No	2012
Influenza vaccine	J07BB02	231102	181	1.3 (1.0)	21	121/181 (66.9%)	28/181 (15.5%)	52/178 (29.2%)	38 [22;61] 169	7 [2;13] 122	No	1999
Hepatitis b vaccine	J07BC01	100233	71	1.1 (0.8)	11	34/71 (47.9%)	14/71 (19.7%)	26/70 (37.1%)	17.5 [1;34] 64	7 [3;13] 43	No	2010
Hepatitis a vaccine	J07BC02	42781	30	1.1 (0.5)	6	5/30 (16.7%)	4/30 (13.3%)	6/30 (20.0%)	19 [17;23] 26	7 [3;11] 20	No	2010
Hepatitis a vaccine;Hepatitis b	J07BC20	10195	13	1.8 (0.9)	5	13/13 (100.0%)	2/13 (15.4%)	2/13 (15.4%)	21 [21;37] 11	16 [7;20] 8	No	2017
vaccine
Smallpox vaccine	J07BX01	6767	383	7.2 (7.0)	4	195/383 (50.9%)	6/383 (1.6%)	12/383 (3.1%)	24 [21;28] 360	11 [9;13] 342	Yes	2010
Diphtheria vaccine;Polio vaccine;	J07CA01	6729	18	2.8 (2.0)	8	13/18 (72.2%)	0/18 (0.0%)	0/18 (0.0%)	23 [16;31] 18	3 42, 43 12	Yes	2008
Tetanus vaccine
Salicylate
Aminosalicylic acid	A07EC	2501	5	2.1 (0.5)	3	5/5 (100.0%)	0/5 (0.0%)	1/4 (25.0%)	33 [23;35] 5	24 [21;27] 2	No	1997
Sulfasalazine	A07EC01	24139	20	1.3 (0.6)	8	12/20 (60.0%)	3/20 (15.0%)	16/19 (84.2%)	34 [20;47] 19	17 [9;22] 5	Yes	1999
Mesalazine	A07EC02	17129	311	5.7 (5.5)	26	281/311 (90.4%)	5/311 (1.6%)	77/300 (25.7%)	27.5 [20;39] 268	17 [12;28] 127	Yes	1991
Balsalazide	A07EC04	482	12	4.3 (3.3)	4	8/12 (66.7%)	1/12 (8.3%)	4/12 (33.3%)	28 [20;38] 11	483 [121;2015] 4	No	2005
Miscelleanous
Stanozolol	A14AA02	442	3	2.4 (0.4)	2	1/3 (33.3%)	0/3 (0.0%)	2/3 (66.7%)	22 [22;23] 3	na	No	2017
Norepinephrine	C01CA03	1863	4	2.0 (0.3)	2	4/4 (100.0%)	1/4 (25.0%)	3/4 (75.0%)	54.5 [28;82] 4	na	No	2018
Dobutamine	C01CA07	2495	5	2.1 (0.5)	3	1/5 (20.0%)	0/5 (0.0%)	1/2 (50.0%)	49.5 [48;51] 2	na	No	2014
Milrinone	C01CE02	978	5	2.7 (1.2)	2	0/5 (0.0%)	0/5 (0.0%)	0/1 (0.0%)	52 [52;52] 1	na	No	2014
Acitretin	D05BB02	3679	5	1.7 (0.2)	5	3/5 (60.0%)	0/5 (0.0%)	2/4 (50.0%)	37.5 [34;43] 4	61 [61;61] 2	No	2006
Liothyronine	H03AA02	2484	5	2.1 (0.5)	3	1/5 (20.0%)	0/5 (0.0%)	2/4 (50.0%)	23.5 [22;25] 4	na	No	2017
Minocycline	J01AA08	13162	25	2.4 (1.8)	7	24/25 (96.0%)	13/25 (52.0%)	18/24 (75.0%)	38 [18;46] 23	19 [15;21] 6	Yes	2012
Garenoxacin	J01MA19	969	3	2.1 (0.1)	1	1/3 (33.3%)	1/3 (33.3%)	2/3 (66.7%)	64 [53;69] 3	4 [4;4] 1	No	2019
Daptomycin	J01XX09	6462	8	1.7 (0.5)	2	2/8 (25.0%)	1/8 (12.5%)	1/7 (14.3%)	55 [49;55] 7	7 [6;7] 1	No	2019
Rituximab	L01XC02	77766	43	0.8 (0.3)	17	18/43 (41.9%)	13/43 (30.2%)	21/39 (53.8%)	57 [42;62] 33	29 [11;147] 10	No	2009
Trastuzumab	L01XC03	31989	27	1.3 (0.7)	12	5/27 (18.5%)	3/27 (11.1%)	15/16 (93.8%)	44.5 [39;53] 18	131 [76;267] 7	No	2010
Arsenic trioxide	L01XX27	1857	4	2.0 (0.3)	3	0/4 (0.0%)	0/4 (0.0%)	2/4 (50.0%)	17 [17;17] 2	69 [43;96] 1	No	2018
Vemurafenib	L01XE15	8971	8	1.3 (0.1)	3	3/8 (37.5%)	0/8 (0.0%)	6/8 (75.0%)	48.5 [36;59] 8	26 [17;222] 4	No	2018
Cobimetinib	L01XE38	1988	10	3.2 (2.2)	3	1/10 (10.0%)	0/10 (0.0%)	3/10 (30.0%)	60 [59;74] 9	17 [13;63] 7	Yes	2019
Tretinoin	L01XX14	6044	20	3.1 (2.4)	6	7/20 (35.0%)	2/20 (10.0%)	10/17 (58.8%)	27 [19;36] 16	19 [16;21] 7	No	2014
Valproic acid	N03AG01	74186	45	0.9 (0.4)	7	3/45 (6.7%)	9/45 (20.0%)	18/41 (43.9%)	44 [37;50] 38	169 [72;271] 1	Yes	2017
Benzatropine	N04AC01	2666	7	2.5 (1.2)	2	0/7 (0.0%)	3/7 (42.9%)	4/6 (66.7%)	44 [33;44] 6	na	No	2016
Cabergoline	N04BC06	2918	5	1.9 (0.4)	2	3/5 (60.0%)	0/5 (0.0%)	3/5 (60.0%)	46.5 [38;58] 4	818 [786;2096] 1	No	2010
Lithium	N05AN01	25378	21	1.3 (0.6)	10	7/21 (33.3%)	2/21 (9.5%)	7/18 (38.9%)	34 [28;47] 16	77 [19;1217] 5	No	2018
Mefloquine	P01BC02	11290	9	1.2 (0.1)	6	8/9 (88.9%)	1/9 (11.1%)	1/9 (11.1%)	32 [30;57] 5	45 [29;56] 4	No	2019
Clenbuterol	R03CC63	299	3	2.6 (0.5)	2	0/3 (0.0%)	0/3 (0.0%)	2/3 (66.7%)	22 [22;24] 3	na	No	2017
*Previous reports of association of drugs with myocarditis were looked for in the US Food and Drugs Administration labels (https://labels.fda.gov/).
Continuous data are presented as median [interquartile range] available data and categorical data as number/available data (proportion).
Abbreviations: IC: information component, IC025 : lower bound of 95% credibility interval of the information component (significant when >0), Nobserved: number of myocarditis reports, Ndrug: number of all reports related to the incriminated drug, Ncountry: number of countries from where myocarditis was reported, Nfatal: number of declared deaths in myocarditis reports, na: not available, TTO: tim…
