# Supplementary material for: Systematic analysis of drug-associated myocarditis reported in the World Health Organization pharmacovigilance database
Source: Nat Commun. 2022 Jan 10;13:25. doi: 10.1038/s41467-021-27631-8 (PMC8748719; doi:10.1038/s41467-021-27631-8)
Supplement: Supplementary file 6 — Supplementary Dataset 3 [file 41467_2021_27631_MOESM6_ESM.xlsx]

## Sheet: Sheet1
Supplementary data 3. Pharmacovigilance causality assessment of drug substances not previously associated with myocarditis in their FDA label description (see Methods section for further details).
Substance	WHO ATC code	Nsubst	Nobserved	IC (IC025)	Single suspected drug	Nfatal	Age in years	Delay in days	Previously reported	Chronological criterion	Semiologic criterion	Intrinsic imputability	Extrinsic accountability (Bibliography score)
Stanozolol	A14AA02	442	3	2,4 (0,4)	1/3 (33,3%)	0/3 (0,0%)	22 [22;23] 3		No	NA	2	NA	2
Norepinephrine	C01CA03	1863	4	2,0 (0,3)	4/4 (100,0%)	1/4 (25,0%)	54,5 [28;82] 4		No	NA	1	NA	1
Dobutamine	C01CA07	2495	5	2,1 (0,5)	1/5 (20,0%)	0/5 (0,0%)	49,5 [48;51] 2		No	NA	1	NA	0
Milrinone	C01CE02	978	5	2,7 (1,2)	0/5 (0,0%)	0/5 (0,0%)	52 [52;52] 1		No	NA	1	NA	0
Acitretin	D05BB02	3679	5	1,7 (0,2)	3/5 (60,0%)	0/5 (0,0%)	37,5 [34;43] 4	61 [61;61] 2	No	1	2	1	2
Liothyronine	H03AA02	2484	5	2,1 (0,5)	1/5 (20,0%)	0/5 (0,0%)	23,5 [22;25] 4		No	NA	2	NA	2
Garenoxacin	J01MA19	969	3	2,1 (0,1)	1/3 (33,3%)	1/3 (33,3%)	64 [53;69] 3	4 [4;4] 1	No	3	2	3	2
Daptomycin	J01XX09	6462	8	1,7 (0,5)	2/8 (25,0%)	1/8 (12,5%)	55 [49;55] 7	7 [6;7] 1	No	3	2	2	2
Rituximab	L01XC02	77766	43	0,8 (0,3)	18/43 (41,9%)	13/43 (30,2%)	57 [42;62] 33	29 [11;147] 10	No	2	2	2	2
Trastuzumab	L01XC03	31989	27	1,3 (0,7)	5/27 (18,5%)	3/27 (11,1%)	44,5 [39;53] 18	131 [76;267] 7	No	1	1	1	2
Arsenic trioxide	L01XX27	1857	4	2,0 (0,3)	0/4 (0,0%)	0/4 (0,0%)	17 [17;17] 2	69 [43;96] 1	No	1	1	1	2
Vemurafenib	L01XE15	8971	8	1,3 (0,1)	3/8 (37,5%)	0/8 (0,0%)	48,5 [36;59] 8	26 [17;222] 4	No	3	2	2	2
Tretinoin	L01XX14	6044	20	3,1 (2,4)	7/20 (35,0%)	2/20 (10,0%)	27 [19;36] 16	19 [16;21] 7	No	3	2	3	3
Benzatropine	N04AC01	2666	7	2,5 (1,2)	0/7 (0,0%)	3/7 (42,9%)	44 [33;44] 6		No	NA	3	NA	2
Cabergoline	N04BC06	2918	5	1,9 (0,4)	3/5 (60,0%)	0/5 (0,0%)	46,5 [38;58] 4	818 [786;2096] 1	No	1	3	1	2
Lithium	N05AN01	25378	21	1,3 (0,6)	7/21 (33,3%)	2/21 (9,5%)	34 [28;47] 16	77 [19;1217] 5	No	2	2	2	2
Mefloquine	P01BC02	11290	9	1,2 (0,1)	8/9 (88,9%)	1/9 (11,1%)	32 [30;57] 5	45 [29;56] 4	No	2	2	2	2
Clenbuterol	R03CC63	299	3	2,6 (0,5)	0/3 (0,0%)	0/3 (0,0%)	22 [22;24] 3		No	NA	2	NA	2
Chronological criterion score corresponds to: C0: incompatible, C1: doubtful, C2: plausible, C3: probable; Semiological criterion corresponds to: S1: questionable, S2: plausible, S3: likely; Imputability score corresponds to: I0: incompatible, I1: doubtful, I2: plausible, I3: likely and I4: very likely and Bibliography score corresponds to: B0: unpublished, B1: class effect, B2: widely published …
