# Supplementary material for: Systematic analysis of drug-associated myocarditis reported in the World Health Organization pharmacovigilance database
Source: Nat Commun. 2022 Jan 10;13:25. doi: 10.1038/s41467-021-27631-8 (PMC8748719; doi:10.1038/s41467-021-27631-8)
Supplement: Supplementary file 7 — Supplementary Dataset 4 [file 41467_2021_27631_MOESM7_ESM.xlsx]

## Sheet: Sheet1
Supplementary data 4. Cases descriptions, by drug class, with heatmap of associated adverse drug reactions (green to red, least to most associated)
	Nobserved	Abdominal (aseptic, non-hepatic)	Anaphylaxis	Dermatologic	Endocrine	Eosinophilia	Heart failure	Hepato-biliary	Hydroelectrolytic imbalance	Hyperthermia	Infections	Kidney	Leucopenia	Myositis & myasthenia	Neurologic & psychiatric	Ophtalmologic	Osteoarticular & rheumatologic	Overdosage	Pericardial	Pseudo-coronary	Pulmonary (parenchymal)	Pulmonary (pleural)	Rhythmologic	Thrombocytopenia	Thromboembolism (peripheral)
Acitretin	5	0	0	0.6	0	0.2	0.2	0.4	0	0.4	0.2	0.2	0	0.2	0.2	0	0.2	0	0	0.2	0	0.2	0	0	0.2
Aldesleukin	16	0.31	0	0.13	0.06	0	0.44	0.13	0.06	0.06	0	0.19	0.06	0.13	0.25	0	0	0	0	0.38	0	0	0.63	0.06	0.06
Aminosalicylic acid	5	0.2	0	0	0	0	0.4	0	0	0.2	0	0	0	0.2	0	0	0	0	0.2	0.2	0.4	0	0	0	0
Amisulpride	14	0.07	0	0.14	0.14	0	0.29	0.14	0.21	0.14	0.29	0	0.14	0.14	0.29	0	0	0.14	0	0.5	0	0	0.64	0	0
Anthrax vaccine	163	0.03	0	0.05	0.02	0.01	0.45	0.04	0.04	0.18	0.12	0.02	0.01	0.23	0.31	0.01	0.03	0	0.21	0.9	0.04	0.01	0.38	0.01	0.02
Arsenic trioxide	4	0	0	0	0	0	0.25	0	0	0	0	0	0.25	0	0.25	0	0	0	0.5	0.25	0	0	0	0	0
Atezolizumab	33	0.03	0	0.03	0.03	0	0.12	0.03	0	0	0	0	0	0.12	0.03	0.06	0	0	0	0.09	0.06	0	0.12	0.06	0
Avelumab	8	0	0	0	0	0	0	0	0	0	0	0	0	0.25	0	0	0	0	0.13	0.13	0.13	0	0.13	0	0
Balsalazide	12	0.08	0	0	0	0.25	0.08	0	0	0.08	0	0	0	0	0.08	0	0	0	0.33	0.25	0.08	0	0	0	0
Benzatropine	7	0	0	0.14	0.14	0.14	0.14	0	0	0.43	0.14	0.14	0	0	0.57	0	0	0.43	0.14	0.29	0.43	0.14	0.57	0	0
Busulfan	6	0.17	0	0.17	0	0	0.5	0.17	0	0	0	0.33	0.17	0	0	0	0	0	0.33	0.17	0.17	0	0.17	0	0
Cabergoline	5	0	0	0	0.4	0	0.6	0.4	0	0	0	0.4	0	0.4	0.4	0	0.4	0.4	0.2	0.2	0.2	0	0.4	0	0.4
Cemiplimab	3	0	0	0.33	0	0	0	0.33	0	0	0.33	0	0	1	0	0	0	0	0	0	0.33	0	0	0	0
Chlorpromazine	12	0	0	0.08	0.17	0.08	0.25	0.08	0	0.33	0.17	0.08	0	0.08	0.42	0	0.08	0.17	0	0.33	0.08	0.08	0.33	0	0.08
Clenbuterol	3	0.33	0	0	0.33	0	0.33	0.33	0	0.33	0.67	0	0	0.33	0	0	0	0.67	0.67	0.33	1	0	0.33	0	0
Clozapine	3035	0.04	0	0.01	0.02	0.06	0.16	0.03	0.01	0.17	0.08	0.02	0.02	0.06	0.13	0	0.01	0.02	0.07	0.23	0.05	0.01	0.26	0.01	0.01
Cobimetinib	10	0.1	0	0.1	0	0	0.1	0	0	0	0	0	0	0.1	0	0.2	0	0	0	0	0	0	0	0	0
Cyclophosphamide	81	0.05	0.04	0.06	0.04	0	0.44	0.09	0.01	0.07	0.1	0.16	0.07	0.01	0.07	0.01	0.05	0	0.15	0.05	0.09	0	0.11	0.01	0.02
Cytarabine	25	0.04	0	0	0.08	0	0.28	0.08	0.04	0.08	0.12	0.16	0.08	0.04	0.12	0	0	0.04	0.2	0.2	0.08	0.04	0.28	0.08	0.04
Daptomycin	8	0	0	0.38	0	0.63	0.25	0.38	0.13	0.38	0.5	0.5	0	0	0	0	0	0	0.13	0.38	0.13	0	0.5	0	0
Daunorubicin	12	0	0	0	0.08	0	0.08	0	0	0.08	0.17	0.08	0	0.08	0.25	0	0	0.08	0.08	0.25	0.17	0.08	0.17	0	0
Diphtheria vaccine;Pertussis vaccine;Tetanus vaccine	108	0.04	0.03	0.07	0	0.02	0.31	0.06	0.04	0.4	0.22	0.04	0.03	0.19	0.33	0.01	0.07	0.01	0.15	0.41	0.13	0.03	0.32	0	0.05
Diphtheria vaccine;Polio vaccine;Tetanus vaccine	18	0	0	0	0	0.06	0.11	0.06	0.06	0.56	0.17	0	0.06	0.22	0.33	0	0.06	0.06	0.33	0.28	0.11	0.11	0.28	0.06	0
Diphtheria vaccine;Tetanus vaccine	24	0.04	0	0.13	0.08	0	0.17	0.04	0.04	0.54	0.25	0.08	0	0.17	0.33	0.04	0.04	0	0.29	0.5	0.21	0	0.33	0.04	0
Dobutamine	5	0	0.6	0	0	0	0	0	0	0	0	0	0	0	0	0	0	0	0	0	0	0	0	0	0
Doxorubicin	44	0.07	0.07	0.05	0	0	0.45	0.09	0.05	0.07	0.18	0.07	0.07	0	0.11	0	0	0	0.11	0.09	0.07	0	0.14	0.07	0.02
Durvalumab	16	0	0	0	0	0	0.06	0.38	0	0.06	0	0	0	0.5	0	0	0.06	0	0	0.06	0.25	0	0.06	0	0.06
Epirubicin	12	0	0	0	0	0	0.83	0	0	0	0	0	0	0	0	0	0	0	0	0	0	0	0	0	0
Fluorouracil	56	0.02	0	0	0	0	0.59	0	0	0	0.04	0	0	0	0.04	0	0	0	0.04	0.29	0.02	0	0.2	0	0.02
Fluphenazine	6	0	0	0	0.33	0	0.17	0	0	0.33	0.17	0	0	0	0.5	0	0	0.17	0	0.17	0.17	0	0.5	0	0.17
Garenoxacin	3	0	0	0	0	0	0.33	0.33	0	0	0	0	0	0	0	0	0	0	0	0.33	0.67	0	0.33	0	0.33
Haloperidol	26	0.04	0.08	0.04	0.19	0	0.38	0.12	0.04	0.23	0.12	0.08	0.04	0.15	0.27	0.04	0.04	0.12	0	0.15	0.08	0	0.38	0	0
Hepatitis a vaccine	30	0.1	0	0.07	0.07	0.03	0.13	0.07	0.03	0.37	0.07	0.07	0.07	0.27	0.33	0.1	0.27	0	0.2	0.73	0.07	0	0.27	0.03	0
Hepatitis a vaccine;Hepatitis b vaccine	13	0.23	0	0.08	0	0	0.46	0.31	0	0.46	0.62	0.15	0.08	0.08	0.23	0	0.08	0	0.15	0.38	0.23	0	0.54	0.08	0.08
Hepatitis b vaccine	71	0.06	0	0.08	0.06	0.03	0.34	0.07	0.04	0.2	0.25	0.11	0	0.14	0.34	0.03	0.04	0	0.14	0.28	0.13	0.01	0.34	0.01	0.04
Idarubicin	22	0.05	0	0	0.14	0	0.36	0.05	0	0.05	0.23	0	0.09	0	0.05	0	0	0	0.14	0.18	0.05	0	0.27	0.05	0.05
Influenza vaccine	181	0.05	0	0.04	0.03	0.01	0.36	0.04	0.04	0.14	0.25	0.07	0.01	0.2	0.3	0	0.03	0	0.14	0.38	0.15	0.04	0.35	0.01	0.02
Ipilimumab	112	0.06	0	0.05	0.13	0	0.13	0.17	0.02	0.04	0.06	0.12	0	0.28	0.07	0.02	0.01	0.02	0.02	0.1	0.06	0.03	0.21	0.02	0.01
Japanese encephalitis vaccine	17	0	0	0	0	0	0.24	0	0	0.06	0	0	0	0.18	0.29	0	0	0	0.35	0.65	0	0	0.29	0	0
Liothyronine	5	0.2	0	0	0.4	0	0.4	0.2	0	0.2	0.4	0	0	0.2	0	0	0	0.6	0.4	0.2	0.6	0	0.2	0	0
Lithium	21	0.1	0.05	0.05	0.05	0.1	0.14	0.1	0.05	0.14	0.05	0.1	0	0.14	0.19	0.05	0	0.24	0.05	0.14	0.05	0	0.14	0	0
Mefloquine	9	0	0.11	0	0	0	0.22	0.11	0	0	0.11	0	0	0	0.22	0	0	0	0.11	0.11	0	0	0.11	0	0
Meningococcal vaccine	54	0.02	0.02	0.02	0	0.02	0.2	0.02	0.02	0.43	0.13	0	0.04	0.22	0.26	0.02	0.15	0	0.26	0.56	0.04	0	0.26	0	0
Mesalazine	311	0.07	0.02	0.02	0.01	0	0.12	0.01	0.01	0.06	0.03	0.02	0	0.02	0.05	0	0.01	0.01	0.14	0.13	0.03	0.02	0.07	0	0.02
Milrinone	5	0	0.2	0	0	0	0	0	0	0	0	0	0	0	0	0	0	0	0	0	0	0	0	0	0
Minocycline	25	0.08	0.12	0.24	0.2	0.64	0.4	0.28	0	0.16	0.36	0.36	0	0.04	0.12	0.04	0.08	0	0.12	0.12	0.12	0	0.28	0	0.16
Nivolumab	300	0.04	0	0.04	0.09	0	0.15	0.14	0.01	0.02	0.04	0.06	0	0.31	0.08	0.02	0.02	0	0.02	0.08	0.06	0.02	0.17	0.01	0.01
Norepinephrine	4	0	0	0	0	0	0	0	0	0	0	0	0	0	0	0	0	0	0	0.25	0	0	0	0	0
Olanzapine	60	0.08	0.02	0.03	0.07	0.08	0.33	0.13	0.05	0.25	0.22	0.1	0.02	0.05	0.47	0.02	0.02	0.07	0.08	0.22	0.08	0.02	0.38	0	0.05
Pembrolizumab	149	0.03	0	0.03	0.06	0	0.21	0.12	0.03	0.01	0.07	0.03	0.01	0.29	0.07	0.01	0.03	0.01	0.03	0.07	0.1	0.02	0.17	0.01	0.04
Quetiapine	67	0.06	0.03	0.03	0.04	0.03	0.19	0.1	0	0.16	0.07	0.07	0.04	0.06	0.34	0.01	0.01	0.16	0.03	0.18	0.06	0.01	0.33	0.01	0
Rituximab	43	0	0.05	0.12	0.12	0	0.26	0.05	0.02	0.05	0.28	0.16	0.05	0.05	0.05	0	0.12	0	0.02	0.09	0.09	0.02	0.12	0.05	0.07
Smallpox vaccine	383	0.02	0	0.07	0.02	0.02	0.39	0.04	0.03	0.14	0.11	0.03	0	0.24	0.25	0.01	0.02	0	0.25	0.88	0.04	0.01	0.43	0	0.01
Stanozolol	3	0.33	0	0	0.33	0	0.33	0.33	0	0.33	0.67	0	0	0.33	0	0	0	0.33	0.67	0.33	0.67	0	0.33	0	0
Sulfasalazine	20	0.1	0.05	0.25	0.05	0.15	0.1	0.2	0	0.2	0.05	0.05	0	0.05	0	0	0.05	0	0.25	0.2	0.05	0	0.1	0	0
Tick-borne encephalitis vaccine	13	0.15	0	0	0	0	0	0	0	0.23	0.23	0	0	0.15	0.23	0	0.08	0	0.08	0.31	0	0	0.15	0	0
Trastuzumab	27	0.11	0.07	0.07	0	0	0.74	0.07	0	0.15	0.11	0	0.11	0	0.15	0	0	0	0.04	0.11	0.07	0.04	0.19	0.04	0.04
Tretinoin	20	0	0	0	0.15	0	0.25	0	0	0	0.15	0	0.05	0	0.1	0	0	0	0.2	0.15	0	0	0.1	0	0
Typhoid vaccine	74	0.01	0	0.04	0	0.03	0.32	0.04	0.05	0.16	0.14	0.05	0	0.22	0.32	0	0	0	0.22	0.84	0.07	0.01	0.36	0.01	0.01
Valproic acid	45	0.07	0	0.09	0.11	0.07	0.22	0.11	0.04	0.27	0.16	0.09	0.09	0.04	0.29	0	0.07	0.13	0.13	0.18	0.22	0.04	0.36	0.04	0
Vemurafenib	8	0	0	0.13	0	0	0.38	0	0	0.13	0	0	0	0	0	0	0	0	0	0	0.13	0.13	0.13	0	0
Zuclopenthixol	7	0	0	0	0	0	0.14	0	0	0	0	0	0	0	0.57	0	0	0.14	0	0.14	0	0	0.14	0	0
