# Supplementary material for: Systematic analysis of drug-associated myocarditis reported in the World Health Organization pharmacovigilance database
Source: Nat Commun. 2022 Jan 10;13:25. doi: 10.1038/s41467-021-27631-8 (PMC8748719; doi:10.1038/s41467-021-27631-8)
Supplement: Supplementary file 8 — Supplementary Dataset 5 [file 41467_2021_27631_MOESM8_ESM.xlsx]

## Sheet: Sheet1
Supplementary data 5. Categorization of MedDRA preferred terms regarding concurrent adverse events
Adverse drug reaction subgroups	MedDRA preferred terms
Pseudo-coronary	Acute coronary syndrome, Acute myocardial infarction, Angina pectoris, Angina unstable, Arteriogram coronary abnormal, Arteriosclerosis coronary artery, Arteriospasm coronary, Arteritis coronary, Cardiac stress test abnormal, Catheterisation cardiac abnormal, Chest pain, Coronary arterial stent insertion, Coronary artery disease, Coronary artery dissection, Coronary artery occlusion, Coronary art…
Rhythmologic	Arrhythmia, Atrial fibrillation, Atrial flutter, Atrioventricular block, Atrioventricular block complete, Atrioventricular block first degree, Atrioventricular block second degree, Bifascicular block, Bradycardia, Brugada syndrome, Bundle branch block, Bundle branch block left, Bundle branch block right, Cardiac ablation, Cardiac arrest, Cardiac electrophysiologic study abnormal, Cardiac pacemake…
Heart failure	Acute left ventricular failure, Acute pulmonary oedema, Atrioventricular septal defect, Brain natriuretic peptide abnormal, Brain natriuretic peptide increased, Cardiac dysfunction, Cardiac failure, Cardiac failure acute, Cardiac failure chronic, Cardiac failure congestive, Cardiac index decreased, Cardiac output decreased, Cardiac ventriculogram abnormal, Cardiogenic shock, Cardiomegaly, Cardiom…
Pericardial	Biopsy pericardium, Cardiac tamponade, Pericardial disease, Pericardial drainage test normal, Pericardial effusion, Pericardial fibrosis, Pericardial haemorrhage, Pericardial rub, Pericarditis, Pericarditis constrictive, Pleuropericarditis, Purulent pericarditis, Viral pericarditis, Polyserositis
Thromboembolism (peripheral)	Activated partial thromboplastin time prolonged, Activated partial thromboplastin time shortened, Angiogram pulmonary abnormal, Angiopathy, Arterial occlusive disease, Arterial thrombosis, Arteriosclerosis, Blood thrombin increased, Brachiocephalic vein thrombosis, Cardiac ventricular thrombosis, Cerebral infarction, Cerebral ischaemia, Cerebral microangiopathy, Cerebrovascular accident, Cerebrov…
Hyperthermia	Body temperature increased, Cytokine release syndrome, Cytokine storm, Delirium febrile, Feeling hot, Hot flush, Hyperpyrexia, Hyperthermia, Hyperthermia malignant, Inflammatory marker increased, Interleukin level increased, Neuroleptic malignant syndrome, Pyrexia, Serotonin syndrome, Systemic inflammatory response syndrome, Temperature regulation disorder
Eosinophilia	Drug reaction with eosinophilia and systemic symptoms, Eosinophil count, Eosinophil count increased, Eosinophil percentage, Eosinophil percentage increased, Eosinophilia, Eosinophilic myocarditis, Eosinophilic pneumonia, Hypereosinophilic syndrome, Pulmonary eosinophilia
Thrombocytopenia	Immune thrombocytopenic purpura, Platelet count decreased, Thrombocytopenia, Thrombotic thrombocytopenic purpura
Leucopenia	Agranulocytosis, Aplasia, Bone marrow disorder, Bone marrow failure, Granulocytopenia, Leukopenia, Neutropenia, Neutrophil count decreased, Neutrophil percentage decreased, Pancytopenia, White blood cell count abnormal, White blood cell count decreased, White blood cell disorder
Pulmonary (parenchymal)	Acute respiratory distress syndrome, Acute respiratory failure, Alveolitis, Asthma, Atelectasis, Autoimmune lung disease, Bradyphrenia, Bronchitis, Bronchospasm, Chronic obstructive pulmonary disease, Cor pulmonale, Cough, Crepitations, Diffuse alveolar damage, Emphysema, Haemorrhagic pneumonia, Hypoxia, Interstitial lung disease, Lung assist device therapy, Lung consolidation, Lung disorder, Lun…
Pulmonary (pleural)	Pleural effusion, Pleural fibrosis, Pleurisy, Pneumothorax
Infections	Abdominal infection, Abscess, Acinetobacter infection, Acute endocarditis, Adenovirus infection, Adenovirus test positive, Alpha haemolytic streptococcal infection, Alternaria infection, Appendicitis, Arthritis bacterial, Arthritis infective, Arthropod bite, Aspergillus infection, Atypical pneumonia, Avian influenza, Bacteraemia, Bacterial infection, Bacterial sepsis, Bacterial test positive, BK …
Abdominal (aseptic, non-hepatic)	Abdominal discomfort, Abdominal distension, Abdominal pain, Abdominal pain lower, Abdominal pain upper, Abdominal tenderness, Abnormal behaviour, Autoimmune colitis, Colitis, Colitis ulcerative, Crohn's disease, Diarrhoea, Diarrhoea haemorrhagic, Duodenitis, Enteritis, Enterocolitis, Frequent bowel movements, Gastric disorder, Gastric haemorrhage, Gastritis, Gastritis erosive, Gastroenteritis, Ga…
Hepato-biliary	Acute hepatic failure, Alanine aminotransferase abnormal, Alanine aminotransferase increased, Ascites, Aspartate aminotransferase abnormal, Aspartate aminotransferase increased, Autoimmune hepatitis, Biliary anastomosis complication, Bilirubin conjugated increased, Bilirubin urine, Bilirubinuria, Blood alkaline phosphatase increased, Blood bilirubin abnormal, Blood bilirubin decreased, Blood bili…
Kidney	Acute kidney injury, Albuminuria, Anuria, Azotaemia, Bladder outlet obstruction, Blood creatine increased, Blood creatinine increased, Blood urea increased, Chronic kidney disease, Congenital cystic kidney disease, Continuous haemodiafiltration, Creatinine renal clearance decreased, Dialysis, Enuresis, Focal segmental glomerulosclerosis, Glomerular filtration rate decreased, Glomerulonephritis, G…
Hydroelectrolytic imbalance	Acidosis, Ammonia increased, Anion gap increased, Base excess increased, Blood bicarbonate decreased, Blood calcitonin increased, Blood calcium decreased, Blood chloride decreased, Blood chloride increased, Blood lactate dehydrogenase increased, Blood magnesium decreased, Blood magnesium increased, Blood osmolarity decreased, Blood osmolarity increased, Blood pH decreased, Blood pH increased, Blo…
Endocrine	Adrenal cortex necrosis, Adrenal insufficiency, Adrenocortical insufficiency acute, Aldolase abnormal, Antidiuretic hormone abnormality, Autoimmune thyroiditis, Blood glucose abnormal, Blood glucose decreased, Blood glucose increased, Blood thyroid stimulating hormone decreased, Blood thyroid stimulating hormone increased, Diabetes insipidus, Diabetes mellitus, Diabetic ketoacidosis, Fulminant ty…
Muscular (Myositis & Myasthenia)	Biopsy muscle abnormal, Blood creatine phosphokinase abnormal, Blood creatine phosphokinase BB increased, Blood creatine phosphokinase increased, Blood creatine phosphokinase MB increased, Diaphragmatic paralysis, Electromyogram abnormal, Extraocular muscle paresis, Immune-mediated myositis, Muscle atrophy, Muscle disorder, Muscle injury, Muscle necrosis, Muscle rigidity, Muscle spasms, Muscle ti…
Neurologic & psychiatric	Abnormal dreams, Aggression, Agitation, Akathisia, Altered state of consciousness, Amnesia, Anxiety, Anxiety disorder, Apathy, Aphasia, Areflexia, Asthenia, Ataxia, Behaviour disorder, Bipolar disorder, Brain injury, Brain oedema, Catatonia, Cerebral atrophy, Cerebral disorder, Cerebral haematoma, Cognitive disorder, Coma, Completed suicide, Confusional state, Consciousness fluctuating, Craniocer…
Osteoarticular & rheumatologic	Anti-neutrophil cytoplasmic antibody positive vasculitis, Antinuclear antibody positive, Arthralgia, Arthritis, Arthropathy, Bone disorder, Bone pain, Central nervous system vasculitis, Connective tissue disorder, Costochondritis, Double stranded DNA antibody, Dysarthria, Epicondylitis, Foot fracture, Gout, Gouty arthritis, Hip fracture, Hypersensitivity vasculitis, Infectious mononucleosis, Infe…
Dermatologic	Acne, Acute febrile neutrophilic dermatosis, Acute generalised exanthematous pustulosis, Alopecia, Alopecia totalis, Aphthous ulcer, Burning sensation, Cellulitis, Dermatitis, Dermatitis acneiform, Dermatitis bullous, Dermatitis contact, Dermatitis exfoliative, Dermatitis exfoliative generalised, Eczema, Erythema, Erythema multiforme, Erythema nodosum, Exfoliative rash, Folliculitis, Graft versus…
Anaphylaxis	Anaphylactic reaction, Anaphylactic shock, Angioedema, Hypersensitivity, Multiple allergies
Overdosage	Anticonvulsant drug level increased, Antipsychotic drug level above therapeutic, Antipsychotic drug level increased, Drug abuse, Drug level decreased, Intentional overdose, Overdose, Prescribed overdose, Toxicity to various agents
Ophtalmologic	Amblyopia, Blindness, Blindness transient, Cataract, Conjunctivitis, Dry eye, Eye disorder, Iridocyclitis, Miosis, Mydriasis, Ocular hyperaemia, Periorbital oedema, Photophobia, Retinal pigment epitheliopathy, Retinal pigmentation, Retinopathy, Tunnel vision, Uveitis, Vision blurred, Visual field defect, Visual impairment
