# Supplementary material for: Systematic analysis of drug-associated myocarditis reported in the World Health Organization pharmacovigilance database
Source: Nat Commun. 2022 Jan 10;13:25. doi: 10.1038/s41467-021-27631-8 (PMC8748719; doi:10.1038/s41467-021-27631-8)
Supplement: Supplementary file 10 — Source Data [file 41467_2021_27631_MOESM10_ESM.xlsx]

## Sheet: Figure 1
drug substance	drug category	number	IC	IC025 (error bar)
Daptomycin	Miscellaneous	8	1.70941	0.541414
Garenoxacin	Miscellaneous	3	2.10288	0.0528769
Minocycline	Miscellaneous	25	2.41673	1.79573
Valproic acid	Miscellaneous	45	0.887258	0.435258
Atezolizumab	Immunotherapy	33	4.03263	3.49863
Avelumab	Immunotherapy	8	3.54923	2.38123
Cemiplimab	Immunotherapy	3	2.57498	0.524979
Durvalumab	Immunotherapy	16	3.61338	2.82038
Ipilimumab	Immunotherapy	112	4.11581	3.83581
Nivolumab	Immunotherapy	300	4.45226	4.28426
Pembrolizumab	Immunotherapy	149	4.32046	4.07946
Aldesleukin	Immunotherapy	16	4.02771	3.2347
Arsenic trioxide	Miscellaneous	4	2.02818	0.291175
Busulfan	Cytotoxic	6	1.57239	0.196387
Cobimetinib	Miscellaneous	10	3.19597	2.16597
Cyclophosphamide	Cytotoxic	81	1.40764	1.07664
Cytarabine	Cytotoxic	25	1.32667	0.705675
Daunorubicin	Cytotoxic	12	2.10249	1.17249
Doxorubicin	Cytotoxic	44	0.856435	0.398435
Epirubicin	Cytotoxic	12	0.950659	0.0206585
Fluorouracil	Cytotoxic	56	1.20594	0.802943
Idarubicin	Cytotoxic	22	3.6433	2.9773
Rituximab	Miscellaneous	43	0.755765	0.291765
Trastuzumab	Miscellaneous	27	1.33622	0.740222
Tretinoin	Miscellaneous	20	3.05691	2.35591
Vemurafenib	Miscellaneous	8	1.31591	0.147911
Amisulpride	Antipsychotic	14	2.58171	1.72771
Chlorpromazine	Antipsychotic	12	1.5921	0.662104
Clozapine	Antipsychotic	3035	5.99269	5.94069
Fluphenazine	Antipsychotic	6	1.76136	0.385356
Haloperidol	Antipsychotic	26	1.34459	0.736587
Lithium	Miscellaneous	21	1.29797	0.614974
Olanzapine	Antipsychotic	60	1.5447	1.1567
Quetiapine	Antipsychotic	67	1.40461	1.03861
Zuclopenthixol	Antipsychotic	7	2.11163	0.851626
Benzatropine	Miscellaneous	7	2.45689	1.19689
Cabergoline	Miscellaneous	5	1.92546	0.398464
Acitretin	Miscellaneous	5	1.69805	0.171049
Clenbuterol	Miscellaneous	3	2.55124	0.501239
Dobutamine	Miscellaneous	5	2.06932	0.54232
Liothyronine	Miscellaneous	5	2.07326	0.546259
Mefloquine	Miscellaneous	9	1.18873	0.0957345
Milrinone	Miscellaneous	5	2.74979	1.22279
Norepinephrine	Miscellaneous	4	2.02563	0.288629
Stanozolol	Miscellaneous	3	2.44316	0.393157
Aminosalicylic acid	Salicylate	5	2.06718	0.540175
Balsalazide	Salicylate	12	4.25082	3.32082
Mesalazine	Salicylate	311	5.68274	5.51774
Sulfasalazine	Salicylate	20	1.29725	0.596245
Anthrax vaccine	Vaccine	163	5.49929	5.26929
Diphtheria vaccine;Pertussis vaccine;Tetanus vaccine	Vaccine	108	0.693737	0.408737
Diphtheria vaccine;Polio vaccine;Tetanus vaccine	Vaccine	18	2.78405	2.04105
Diphtheria vaccine;Tetanus vaccine	Vaccine	24	0.654433	0.0194331
Hepatitis a vaccine	Vaccine	30	1.08301	0.52001
Hepatitis a vaccine;Hepatitis b vaccine	Vaccine	13	1.82441	0.934406
Hepatitis b vaccine	Vaccine	71	1.11284	0.757836
Influenza vaccine	Vaccine	181	1.26403	1.04603
Japanese encephalitis vaccine	Vaccine	17	3.24399	2.47699
Meningococcal vaccine	Vaccine	54	0.736297	0.325297
Smallpox vaccine	Vaccine	383	7.15106	7.00306
Tick-borne encephalitis vaccine	Vaccine	13	1.79351	0.903511
Typhoid vaccine	Vaccine	74	3.87867	3.53067
